# Supplementary material for: ‘Shall We Send a Panda?’ A Practical Guide to Engaging Schools in Research: Learning from Large-Scale Mental Health Intervention Trials
Source: Int J Environ Res Public Health. 2022 Mar 12;19(6):3367. doi: 10.3390/ijerph19063367 (PMC8950538; doi:10.3390/ijerph19063367)
Supplement: Supplementary file 1 [file ijerph-19-03367-s001.zip]

Archive with 1 entries (1 files):
- ijerph-1580183-supplementary.pdf
